# Supplementary material for: Impact of Neurons on Patient-Derived Cardiomyocytes Using Organ-On-A-Chip and iPSC Biotechnologies
Source: Cells. 2022 Nov 25;11(23):3764. doi: 10.3390/cells11233764 (PMC9737466; doi:10.3390/cells11233764)
Supplement: Supplementary file 1 [file cells-11-03764-s001.zip]

Archive with 1 entries (1 files):
- cells-2007718-supplementary.pdf
